# Supplementary material for: Four-body atomic potential for modeling protein-ligand binding affinity: application to enzyme-inhibitor binding energy prediction
Source: BMC Struct Biol. 2013 Nov 8;13(Suppl 1):S1. doi: 10.1186/1472-6807-13-S1-S1 (PMC3952120; doi:10.1186/1472-6807-13-S1-S1)
Supplement: Additional file 1 — PDB accession codes for the 1417 macromolecular structures used to derive the atomic four-body statistical potential. http://proteins.gmu.edu/automute/Additional file 1.txt [file 1472-6807-13-S1-S1-S1.txt]

1a0f
1a12
1a1x
1a28
1a32
1a34
1a3a
1a4m
1a4y
1a53
1a6m
1a73
1a76
1a78
1a8d
1a8e
1a8l
1a8r
1a92
1aa7
1aba
1ad2
1af7
1agj
1ah7
1aie
1ail
1ais
1ajj
1ajs
1ak0
1ako
1aly
1amf
1amx
1anf
1aoc
1aoh
1aol
1aoz
1apy
1aq0
1arb
1as4
1ash
1atz
1ava
1avy
1axn
1ayo
1az9
1b0b
1b0n
1b0u
1b2p
1b3a
1b3t
1b4p
1b5e
1b5p
1b66
1b77
1b7g
1b8a
1b8o
1b93
1b9h
1b9w
1baz
1bb1
1bb1
1bbh
1bd3
1bdo
1bdy
1bea
1beb
1bf2
1bf6
1bfd
1bgf
1bgv
1bhe
1bif
1bkc
1bkf
1bkr
1bkz
1bm8
1bm9
1bn8
1bol
1bou
1bou
1bqc
1bqk
1brt
1btn
1buo
1bup
1bvy
1bx4
1bx7
1bxy
1byf
1byq
1byr
1c1d
1c1k
1c24
1c2a
1c3p
1c4q
1c52
1c53
1c5e
1c7g
1c7k
1c7s
1c8c
1c8u
1c94
1c96
1c9o
1ca1
1cb8
1cc8
1ccw
1ccw
1ccz
1cdc
1cdl
1cew
1cex
1cfb
1cfr
1cfz
1chd
1chm
1ci9
1cip
1cjw
1clc
1clv
1cm4
1cmc
1cn3
1cnv
1cnz
1coj
1cos
1cp2
1cpo
1cpq
1cq3
1cqk
1cqx
1cs6
1cse
1csh
1csn
1ctf
1ctt
1cun
1cv8
1cvr
1cxc
1cxp
1cxy
1cxz
1cy5
1cyd
1czy
1d02
1d09
1d0c
1d0d
1d0q
1d1q
1d2n
1d2o
1d2z
1d3b
1d3v
1d4a
1d4o
1d4t
1d7o
1d7p
1d7u
1d9c
1dbo
1dce
1dci
1dd3
1dev
1dfn
1dfu
1dgw
1dgw
1dgw
1din
1dj0
1dj8
1dk0
1dk8
1dkq
1dkz
1dlj
1dlw
1dmh
1dmu
1doz
1dp4
1dp7
1dpe
1dpg
1dpj
1dq3
1dqa
1dqe
1dqg
1dqi
1dqp
1dqt
1dqw
1dqz
1drw
1ds1
1dsz
1dtd
1duv
1dvo
1dxe
1dxg
1dxr
1dxr
1dxy
1dy9
1dyn
1dzf
1dzk
1dzo
1e0b
1e19
1e1a
1e29
1e2w
1e30
1e42
1e43
1e4c
1e4m
1e54
1e5k
1e5q
1e6c
1e6i
1e6u
1e85
1eaj
1eay
1eaz
1eb6
1eca
1ecm
1ecs
1ed1
1edg
1edm
1edn
1edt
1eej
1eem
1eex
1eex
1eex
1efc
1efd
1efv
1efv
1efy
1ei5
1ej0
1ej2
1ej8
1eje
1ek6
1ekg
1ekj
1el6
1elk
1elu
1eny
1eok
1ep0
1ep3
1ep3
1epa
1epx
1erv
1erz
1es5
1es9
1esc
1esw
1et1
1eu8
1euh
1eum
1eur
1euv
1euv
1evl
1ew0
1ew2
1ew4
1ew6
1ex1
1ex2
1exb
1ext
1ey4
1eyh
1eyv
1ez0
1ezg
1ezm
1f00
1f0k
1f1m
1f2d
1f2t
1f2v
1f39
1f3l
1f3u
1f3v
1f46
1f4p
1f5v
1f60
1f60
1f7d
1f7l
1f7s
1f7u
1f86
1f8m
1f94
1fc3
1fd3
1fe6
1feh
1ff4
1fi2
1fip
1fiu
1fiw
1fk5
1fl0
1fle
1flm
1flt
1fm0
1fn9
1fna
1fob
1fp3
1fpo
1fpz
1fr2
1fr2
1fs1
1fs7
1fse
1ft5
1ftr
1fur
1fvk
1fw9
1fxd
1fxl
1fy7
1g12
1g1c
1g1k
1g2a
1g2d
1g2q
1g38
1g3k
1g3q
1g5a
1g5c
1g5t
1g61
1g6g
1g6s
1g6u
1g72
1g73
1g8e
1g8k
1g8k
1g8l
1g8q
1g8s
1g9o
1g9z
1ga6
1gak
1gbs
1gca
1gd0
1gd2
1gd7
1gdo
1gee
1gef
1gen
1ggz
1giq
1gjw
1gk7
1gk8
1gl1
1gl2
1gl2
1gl4
1gmu
1gnu
1gnw
1gny
1go3
1got
1got
1gp0
1gp6
1gpe
1gpi
1gpq
1gpr
1gqn
1gqz
1gr3
1gs5
1gs9
1gsa
1gsm
1gu2
1gu5
1gu7
1gud
1gui
1guq
1gut
1gux
1gve
1gvj
1gvn
1gvo
1gvp
1gwy
1gx3
1gxj
1gxm
1gxy
1gy7
1gyh
1gyv
1h03
1h09
1h1d
1h1n
1h1y
1h2b
1h2c
1h2s
1h2s
1h4g
1h4p
1h4r
1h59
1h5q
1h6d
1h6f
1h6h
1h6l
1h70
1h7e
1h7z
1h8e
1h8e
1h8p
1h97
1h9o
1hb6
1hbk
1hbn
1hbn
1hd2
1hdk
1he1
1hei
1hf8
1hjx
1hk9
1hnj
1hpc
1hq0
1hqk
1hqz
1hrk
1htr
1htr
1htw
1huf
1hw1
1hw5
1hw7
1hxn
1hxx
1hyo
1hyp
1hzi
1hzt
1i07
1i0d
1i0r
1i1q
1i27
1i2a
1i2k
1i2t
1i3j
1i4m
1i4u
1i52
1i58
1i6p
1i71
1i7n
1i7p
1i8a
1i8n
1i9g
1iab
1iam
1iat
1ib2
1iby
1icf
1icr
1icx
1id2
1idp
1ifr
1ig0
1ig3
1igq
1ihr
1ii7
1iib
1ijb
1ijy
1iko
1ikt
1im3
1imj
1in0
1io0
1io7
1ioo
1iow
1iq4
1iq5
1iq6
1iq8
1iqc
1iqq
1iqz
1ird
1ire
1is1
1is3
1isp
1isu
1it2
1itc
1itu
1itw
1iu8
1iul
1iup
1iv3
1iw0
1iwm
1ixh
1iye
1iyh
1izc
1izn
1izn
1j09
1j0h
1j0p
1j1n
1j1t
1j1y
1j24
1j2j
1j2l
1j2r
1j2z
1j34
1j54
1j71
1j75
1j77
1j7l
1j8u
1j9l
1ja1
1ja9
1jak
1jb3
1jbm
1jbs
1jc9
1jcd
1jcf
1jcl
1jd5
1jdc
1jdh
1jdw
1jek
1jek
1jep
1jer
1jet
1jf3
1jf8
1jf9
1jfl
1jfr
1jfu
1jfx
1jg1
1jh6
1jhc
1jhd
1jhg
1jhj
1jhs
1ji1
1jid
1jig
1jil
1jiw
1jje
1jjf
1jjy
1jk7
1jke
1jkg
1jkm
1jkx
1jl1
1jl5
1jln
1jlv
1jly
1jm0
1jmt
1jmv
1jmx
1jnr
1jo0
1jo8
1jot
1jqe
1jr2
1jr8
1js1
1jsd
1jsd
1jtg
1jtk
1ju2
1ju3
1jx6
1jy2
1jy2
1jy2
1jye
1jyh
1jyo
1jyo
1jz8
1k0m
1k0w
1k12
1k1e
1k20
1k2x
1k3b
1k3y
1k4i
1k4m
1k66
1k6f
1k6k
1k6w
1k7c
1k7i
1k7w
1k8k
1k8k
1k8k
1k94
1ka1
1kaf
1kbl
1kcm
1kcq
1kgn
1khc
1khi
1kid
1kl1
1klo
1klx
1kmo
1kmt
1kn3
1knc
1kng
1knm
1koe
1kop
1kp6
1kpf
1kpt
1kq3
1kqf
1kqf
1kqp
1kqw
1ks8
1ks9
1kt6
1ktg
1ktj
1ku0
1ku3
1kug
1kuu
1kve
1kve
1kwg
1kx5
1kx5
1kx5
1kx5
1kxg
1kyf
1kzl
1kzq
1l0i
1l0w
1l3p
1l3s
1l5o
1l6k
1l6p
1l7a
1l7l
1l8d
1l9l
1lam
1lb6
1lbv
1lc0
1lc5
1ld8
1ld8
1ldd
1ldf
1lf2
1lf6
1lfd
1lfw
1lh0
1li1
1li4
1ljo
1lk9
1lki
1lkk
1llf
1lm8
1lm8
1lmb
1lmi
1lns
1lo7
1lop
1lou
1lpl
1lq9
1lqa
1lqv
1lr5
1lri
1lts
1lts
1luc
1lug
1lwb
1lwd
1lxy
1lyc
1lyv
1lzl
1m0d
1m15
1m1n
1m1n
1m2d
1m2k
1m2t
1m3k
1m45
1m46
1m4i
1m4r
1m55
1m7g
1m7j
1m9z
1mai
1mb4
1mba
1mbm
1mct
1md6
1mdb
1mdl
1mf7
1mfg
1mfm
1mg4
1mgt
1mh9
1mhn
1mhq
1mix
1mk0
1mk4
1mka
1mkf
1mkk
1ml4
1mla
1mld
1mml
1mn8
1mof
1mog
1mol
1moq
1mpg
1mqk
1mqv
1mr8
1msc
1msk
1mso
1mtp
1mtp
1mty
1mty
1mty
1mug
1muj
1mum
1mvf
1mwp
1mww
1mx3
1mxe
1mxr
1my5
1mzw
1n08
1n0q
1n1j
1n1j
1n2e
1n2f
1n2s
1n40
1n62
1n67
1n69
1n71
1n7f
1n7o
1n7s
1n7s
1n7s
1n7s
1n81
1n8f
1n8k
1n8n
1n8v
1n97
1na3
1nar
1nba
1nbc
1nbu
1nc5
1nd4
1ne8
1ne9
1nep
1nez
1nf2
1nf3
1nf9
1ng6
1ngn
1nh1
1nij
1niw
1nkd
1nkp
1nkr
1nkz
1nkz
1nln
1nm1
1nm8
1nnf
1nng
1nnh
1nnw
1nof
1nox
1noy
1np3
1np7
1npk
1nps
1npy
1nq7
1nr0
1nrl
1nrz
1nsc
1nsj
1nsz
1nte
1nth
1ntv
1nu7
1nuy
1nv8
1nvm
1nvm
1nwp
1nyk
1nyt
1nze
1nzo
1nzy
1o08
1o0s
1o4v
1o4y
1o5u
1o69
1o6d
1o7i
1o7n
1o7n
1o7q
1o82
1o88
1o8u
1o8x
1o9i
1o9r
1oa8
1oaa
1oaf
1oai
1oal
1oao
1oap
1obo
1ock
1ocx
1ocy
1od3
1oe4
1oe8
1oej
1of4
1ofu
1ofu
1oga
1ogd
1ogi
1ogq
1oh0
1ohe
1ohl
1oj6
1ojq
1ojx
1okc
1okt
1om1
1on2
1on3
1one
1onq
1onr
1oo0
1ooe
1opc
1opd
1oqq
1oqv
1or4
1or7
1orr
1orv
1os6
1osp
1osy
1otf
1otg
1otk
1ou8
1ovn
1oxc
1oxx
1oyg
1oz2
1oz9
1ozn
1p1j
1p1m
1p35
1p36
1p4c
1p4o
1p6o
1p90
1p99
1p9a
1p9i
1p9y
1pa7
1pbw
1pcf
1pdo
1pea
1pfb
1pfo
1pfv
1pgs
1pgt
1pi1
1pid
1pie
1pix
1pj5
1pjc
1pk6
1pkh
1pl3
1pmi
1pmm
1pne
1po5
1poc
1pot
1pox
1ppr
1pq1
1ps9
1psr
1psz
1ptq
1puc
1pvm
1pvy
1pwb
1pwx
1pxw
1pyo
1pzt
1q08
1q0r
1q16
1q4u
1q5d
1q5y
1q5z
1q6c
1q6o
1q7f
1q7l
1q7l
1q8u
1q98
1qa7
1qam
1qaz
1qb0
1qb5
1qb7
1qc5
1qcx
1qd6
1qdd
1qf5
1qfh
1qft
1qg3
1qg7
1qge
1qgi
1qh5
1qhd
1qho
1qhq
1qhv
1qi7
1qi9
1qj4
1qj8
1qks
1ql0
1qla
1qlm
1qlw
1qmg
1qmh
1qmy
1qna
1qnf
1qnr
1qor
1qq9
1qqf
1qqp
1qr0
1qre
1qsa
1qsd
1qsg
1qtn
1qtn
1qtw
1qw9
1qwg
1qwt
1qxr
1qy1
1qy6
1qz7
1qz9
1qzg
1r0r
1r0v
1r12
1r17
1r29
1r2z
1r31
1r3j
1r5r
1r5z
1r64
1r6x
1r89
1r8s
1r8s
1r9l
1ra9
1reg
1req
1ri5
1ri6
1rif
1rj1
1rjd
1rkd
1rkq
1rlk
1rmd
1rmg
1rmi
1roc
1rpn
1rqj
1rqp
1rtq
1rw7
1rwz
1s68
1s6c
1sac
1sbp
1sbw
1scj
1scz
1sei
1sek
1sfe
1sfp
1sft
1sh0
1skz
1sml
1smt
1sra
1stm
1sur
1svb
1svf
1svf
1svp
1t1d
1tca
1ten
1tfe
1thx
1tib
1tif
1tig
1tl2
1tml
1tmy
1tn3
1trb
1tul
1tvx
1tx4
1ua4
1uas
1uay
1ub3
1ubk
1ubk
1uca
1ucr
1ucs
1uek
1ufy
1ug6
1ugx
1ugx
1uhn
1uhv
1ui0
1uiu
1ukf
1ukz
1umw
1un7
1unn
1uok
1uol
1uoy
1uq5
1urs
1usg
1usl
1usr
1ute
1utg
1uyp
1uuz
1uvq
1uvq
1uxy
1v3e
1v54
1v54
1v54
1v54
1v54
1v54
1v54
1v54
1v54
1v54
1v54
1v54
1v6s
1v7c
1v7r
1v7z
1v8c
1v93
1vca
1vcc
1vdf
1vfy
1vh5
1vh7
1vhh
1vhm
1vhr
1vhw
1vi6
1vie
1vin
1vj0
1vj2
1vls
1vmo
1vns
1vpp
1vps
1vsr
1wdc
1wdc
1wdn
1wer
1wfb
1whi
1who
1wwc
1xva
1xxa
1yac
1ygh
1zpd
256b
2a0b
2abk
2ahj
2ak3
2ayh
2baa
2bbk
2bbk
2bop
2cam
2cb5
2cpg
2cpl
2cy3
2e2a
2ebo
2erl
2fcb
2gdm
2hdd
2hrv
2igd
2ilk
2irf
2kin
2lis
2mcm
2mhr
2mlt
2nac
2oat
2pgd
2pia
2pii
2plc
2por
2psp
2ptd
2pth
2sak
2scp
2sic
2sli
2spc
2sqc
2tgi
2tps
3bam
3chb
3daa
3dfr
3eip
3fap
3pcg
3prn
3pvi
3sdh
3seb
3tdt
3thi
3tss
3vub
451c
4eug
4mt2
4sgb
4ubp
4ubp
