# Supplementary material for: Four-body atomic potential for modeling protein-ligand binding affinity: application to enzyme-inhibitor binding energy prediction
Source: BMC Struct Biol. 2013 Nov 8;13(Suppl 1):S1. doi: 10.1186/1472-6807-13-S1-S1 (PMC3952120; doi:10.1186/1472-6807-13-S1-S1)
Supplement: Additional file 2 — Three hundred protein-ligand complexes used to train and validate the model. http://proteins.gmu.edu/automute/Additional file 2.txt [file 1472-6807-13-S1-S1-S2.txt]

PDB	set	kd	kd_units	exp_dG	Q_complex	Q_protein	dQ	calc_dG	ligand	
1A4K	train	0.01	uM	-10.905043	0.033770445	0.034367396	-0.000596951	-12.47630487	FRA	
1A99	train	2	uM	-7.768439119	0.028403129	0.028406487	-3.36E-06	-10.49765721	PUT	
1ADO	train	1	uM	-8.17878225	0.035621608	0.035240102	0.000381506	-9.21477896	13P	
1BKJ	train	0.17	uM	-9.227780701	0.035376142	0.035005232	0.00037091	-9.250100145	FMN	
1BYK	train	10	uM	-6.815651875	0.031735149	0.031406555	0.000328594	-9.391154967	T6P	
1C3V	train	2.1	uM	-7.739555342	0.03021285	0.028762823	0.001450027	-5.653041856	NDP	
1C5C	train	110	nM	-9.485488999	0.03457497	0.034376867	0.000198103	-9.826124574	TK4	
1D2E	validate	1	uM	-8.17878225	0.033786263	0.032531321	0.001254942	-6.303326681	GDP	
1D3V	train	0.11	uM	-9.485488999	0.03155176	0.03168493	-0.00013317	-10.93036564	ABH	
1D6S	validate	78	uM	-5.599610625	0.033608662	0.032622608	0.000986054	-7.199619384	PLP	MET
1DAR	train	11	uM	-6.759228249	0.026919736	0.026433432	0.000486304	-8.865451757	GDP	
1DB1	validate	0.55	nM	-12.62209288	0.027343906	0.029975069	-0.002631163	-19.25701126	VDX	
1DJX	validate	1.7	uM	-7.864650326	0.031055028	0.030257559	0.000797469	-7.828236859	I3P	
1DL7	validate	0.32	uM	-8.853327346	0.032592131	0.032675527	-8.34E-05	-10.76445074	NCH	
1DRJ	validate	0.04	uM	-10.08435674	0.037472467	0.037808992	-0.000336525	-11.60821525	RIP	
1DRV	validate	0.29	uM	-8.911603869	0.030134103	0.02921813	0.000915973	-7.43322265	NAC								
1E4X	train	25	nM	-10.36259889	0.033099473	0.033564754	-0.00046528	-12.03740097	VAL	VAL	SER	HIS	PHE	ASN	ASP		
1E8G	validate	1.8	uM	-7.830812545	0.026126904	0.025820975	0.000305929	-9.466702464	FAD								
1ECM	train	2.8	uM	-7.569247555	0.025870247	0.024551602	0.001318645	-6.090983293	TSA								
1ELW	train	16	uM	-6.537409727	0.035979787	0.034096565	0.001883222	-4.209059991	GLY	PRO	THR	ILE	GLU	GLU	VAL	ASP	
1EYN	train	40.8	uM	-5.983242458	0.032335289	0.03204266	0.000292629	-9.511037232	2AN								
1F4X	train	2.6	uM	-7.613119475	0.031405296	0.031463801	-5.85E-05	-10.68148271	MGS								
1FBY	validate	1.5	nM	-12.02813803	0.02264671	0.02416349	-0.00151678	-15.54239959	REA								
1FCZ	train	0.6	nM	-12.57058214	0.024831451	0.026681768	-0.001850317	-16.65419143	156								
1FL3	train	0.16	uM	-9.263670477	0.033628655	0.034581983	-0.000953328	-13.6642251	SPB								
1FO0	train	2.6	uM	-7.613119475	0.026972533	0.026821825	0.000150708	-9.984107591	ILE	ASN	PHE	ASP	PHE	ASN	THR	ILE	
1FWV	train	0.19	mM	-5.072544	0.036336687	0.035055861	0.001280827	-6.2170444	SGA	MAG	FUC						
1GUI	train	0.53	uM	-8.554630188	0.025049464	0.025689458	-0.000639994	-12.61978011	BGC	BGC	BGC	BGC	BGC	BGC			
1GUX	train	110	nM	-9.485488999	0.020233327	0.019763229	0.000470098	-8.919474917	ASP	LEU	TYR	CYS	TYR	GLU	GLN	LEU	ASN
1HEW	validate	10	uM	-6.815651875	0.036606634	0.036272185	0.00033445	-9.371634638	NAG								
1HSL	train	0.064	uM	-9.80611459	0.029450905	0.029010602	0.000440304	-9.018787651	HIS								
1I00	validate	0.46	uM	-8.638487294	0.028360253	0.028585865	-0.000225612	-11.23850603	D16				
1I1E	validate	9.4	uM	-6.852282114	0.026870618	0.026933328	-6.27E-05	-10.69549836	DM2				
1I4D	validate	3	uM	-7.528403775	0.027946449	0.026689191	0.001257258	-6.29560536	GDP				
1I7Z	train	0.4	uM	-8.721226364	0.036781008	0.037526277	-0.000745269	-12.9706979	COC				
1IGJ	train	0.1	nM	-13.63130375	0.036260483	0.037417014	-0.001156531	-14.34156978	DGX				
1IXI	train	0.36	uM	-8.783599789	0.030591448	0.029628943	0.000962504	-7.278118758	2HP				
1J0X	validate	0.01	uM	-10.905043	0.032420469	0.032317425	0.000103044	-10.14298799	NAD				
1JGL	validate	2	nM	-11.85783024	0.034715535	0.035910209	-0.001194674	-14.46871313	EST				
1JPZ	validate	262	nM	-8.971713429	0.024928888	0.025653529	-0.000724641	-12.90193608	140				
1JQ9	train	3.57	nM	-11.51481454	0.042019987	0.043305121	-0.001285134	-14.77024647	PHE	LEU	SER	TYR	LYS
1K2V	train	36	uM	-6.057339039	0.026576641	0.026230245	0.000346396	-9.331812379	DEF				
1KDK	train	0.9	nM	-12.3305468	0.023184288	0.025388486	-0.002204198	-17.83379401	DHT				
1KEL	validate	52	nM	-9.929037094	0.033310369	0.033475467	-0.000165098	-11.0367934	AAH				
1KNR	train	8.1	uM	-6.940398726	0.022692666	0.022851291	-0.000158625	-11.01521759	FAD				
1KY8	train	1	uM	-8.17878225	0.029495589	0.028873932	0.000621657	-8.414275088	NAP				
1L2T	validate	800	uM	-4.221492108	0.032822691	0.029696624	0.003126067	-0.066242988	ATP				
1L7Z	validate	3	nM	-11.6177949	0.048784117	0.049700472	-0.000916355	-13.54098273	GLY	GLY	LYS	LEU	SER	LYS	LYS	LYS	LYS	MYR
1LB6	validate	84	uM	-5.555738705	0.026160637	0.025646638	0.000513999	-8.77313764	LYS	GLN	GLU	PRO	GLN	GLU	ILE	ASP	PHE	
1LNM	train	2	nM	-11.85783024	0.018221055	0.020283592	-0.002062538	-17.36159299	DTX									
1LRH	train	0.15	uM	-9.301877281	0.024943095	0.02529413	-0.000351034	-11.65658073	NLA									
1LVK	train	1.2	uM	-8.070847889	0.027140086	0.026594835	0.000545252	-8.668960893	MNT	BEF								
1M5W	train	54	uM	-5.817303695	0.038010594	0.036838738	0.001171856	-6.580279046	DXP									
1M83	train	0.4	mM	-4.631835238	0.033400532	0.031290959	0.002109574	-3.454554122	ATP									
1MD2	train	40	nM	-10.08435674	0.036437889	0.036381399	5.65E-05	-10.29816829	233	SQ								
1MFA	validate	9.1	uM	-6.871483798	0.03307867	0.032548984	0.000529686	-8.720846183	GAL	MMA	ABE							
1MFD	validate	4.9	uM	-7.237955009	0.032515966	0.032260217	0.000255748	-9.633972174	GAL	MMA	ABE							
1MH5	validate	0.61	nM	-12.5607968	0.031190637	0.031975808	-0.000785171	-13.10370481	HAL									
1MI5	train	10	uM	-6.815651875	0.032803503	0.032874098	-7.06E-05	-10.72178392	PHE	LEU	ARG	GLY	ARG	ALA	TYR	GLY	LEU	
1NJF	train	1.03	uM	-8.161283439	0.03354142	0.032808214	0.000733206	-8.042447149	ADP									
1NJJ	train	0.27	mM	-4.864516451	0.025796375	0.024936349	0.000860026	-7.619713712	ORX									
1NM5	train	20	uM	-6.405308744	0.033833141	0.033052618	0.000780523	-7.884722742	NAD									
1NOX	train	90	nM	-9.604286051	0.023117154	0.022567276	0.000549877	-8.65354175	FMN									
1NW5	train	6.1	uM	-7.108275298	0.026175712	0.026060032	0.000115681	-10.10086373	SAM					
1O9D	train	2.5	uM	-7.636338137	0.028215661	0.027656136	0.000559525	-8.621383445	GLN	SER	TYR	TPO	VAL	
1ODJ	validate	80	uM	-5.584622483	0.024400627	0.023970731	0.000429897	-9.05347782	GMP					
1OLS	train	1.52	uM	-7.930905732	0.027694713	0.026901367	0.000793345	-7.841981705	TDP					
1OVD	validate	7.6	uM	-6.978118488	0.02936321	0.027991238	0.001371972	-5.913227909	ORO					
1OWB	validate	1.16	uM	-8.090917607	0.026233386	0.025503471	0.000729915	-8.053417801	NAD					
1OZ0	train	20	nM	-10.49469987	0.030880189	0.030828712	5.15E-05	-10.31487673	MS1					
1P9P	train	68	nM	-9.770224814	0.022832374	0.023792441	-0.000960067	-13.68668896	SAH					
1PGP	validate	2	uM	-7.768439119	0.029980442	0.029409467	0.000570976	-8.583214289	6PG					
1PMH	train	0.1	uM	-9.541912625	0.018381927	0.01829442	8.75E-05	-10.19477664	MAN	MAN	MAN	MAN	MAN	MAN
1POT	train	3.2	uM	-7.490196971	0.023216815	0.023524887	-0.000308071	-11.51337124	SPD					
1Q0Y	train	1	nM	-12.26817338	0.034789663	0.035954115	-0.001164451	-14.36797108	MOI					
1Q72	train	1.40E-07	M	-9.342721061	0.03447215	0.03501781	-0.00054566	-12.30533405	COC					
1Q7B	train	3.5	uM	-7.437146573	0.03782122	0.03668076	0.001140459	-6.68493536	NAP					
1QFT	train	1.7	nM	-11.95404145	0.037010995	0.038049074	-0.001038079	-13.94673104	HSM					
1QK3	validate	7.1	uM	-7.018406138	0.025834911	0.025271317	0.000563593	-8.607821871	5GP					
1QSC	validate	210	uM	-5.013294592	0.012470505	0.01154458	0.000925924	-7.40005186	ACE	TYR	PRO	ILE	GLN	GLU	THR
1QY5	train	200	nM	-9.131569494	0.030271056	0.030217429	5.36E-05	-10.30770861	NEC						
1R37	train	0.66	uM	-8.424767393	0.033773969	0.032576869	0.0011971	-6.496134631	NAD						
1R4W	train	90	uM	-5.514894925	0.021096967	0.020595209	0.000501757	-8.813941837	GSH						
1RE9	validate	0.02	uM	-10.49469987	0.021530642	0.02311321	-0.001582568	-15.76169286	DSO						
1RPJ	train	0.33	uM	-8.835110524	0.032994304	0.033034963	-4.07E-05	-10.62199829	ALL						
1RZ1	train	9.8	nM	-10.917003	0.007078443	0.007017231	6.12E-05	-10.2824262	FAD						
1S3K	train	0.24	uM	-9.023635133	0.033971969	0.034132117	-0.000160147	-11.02029112	FUC	GAL	NAG	FUC			
1SG0	validate	35	nM	-10.16340732	0.025918915	0.027219073	-0.001300158	-14.82032645	STL						
1SW1	train	50	nM	-9.952255756	0.014970952	0.015588507	-0.000617555	-12.54498275	PBE						
1SWG	train	43.9	nM	-10.0292801	0.03265636	0.033748559	-0.001092198	-14.12712815	BTN						
1SYN	train	0.1	nM	-13.63130375	0.024417401	0.025528458	-0.001111057	-14.18999031	F89						
1SZD	validate	29.16	uM	-6.182085889	0.025644534	0.024606047	0.001038488	-7.024841435	APR						
1T36	validate	9	uM	-6.878025301	0.028155871	0.027959113	0.000196758	-9.830607958	U						
1T7D	train	0.61	uM	-8.471405673	0.031780551	0.032292314	-0.000511763	-12.19234216	ARY						
1TI7	train	65	uM	-5.707544987	0.013547643	0.011716965	0.001830678	-4.38420617	NAP						
1TOX	validate	10	uM	-6.815651875	0.031983196	0.032011241	-2.80E-05	-10.57995172	NAD						
1U1W	train	1.4	uM	-7.979590686	0.026146533	0.025972202	0.000174331	-9.905363297	3HA						
1U3D	train	75	uM	-5.622829287	0.021876081	0.020308802	0.001567279	-5.262203784	ANP						
1U9L	train	3.5	nM	-11.5265377	0.023692774	0.024457883	-0.000765108	-13.03682794	ASN	ARG	PRO	ILE	LEU	SER	LEU
1UDT	train	0.5	nM	-12.67851651	0.026444211	0.027875102	-0.001430891	-15.25610226	VIA						
1ULE	train	1.2	uM	-8.070847889	0.030529687	0.029643535	0.000886152	-7.532626417	GAL	GAL	NAG				
1UMW	train	280	nM	-8.93237793	0.027944607	0.027055928	0.000888679	-7.524204064	PRO	MET	GLN	SER	TPO	PRO	LEU
1USI	train	0.18	uM	-9.19394292	0.033332866	0.033790052	-0.000457187	-12.01042174	PHE						
1UTV	train	0.91	nM	-12.3240053	0.028269346	0.029540536	-0.001271191	-14.72376835	U	A	G	A	U		
1UW6	validate	45.2	nM	-10.0120039	0.029390541	0.030316721	-0.00092618	-13.57373348	NCT						
1UZN	validate	11.2	uM	-6.748561294	0.031167565	0.031006435	0.00016113	-9.949365321	NAP						
1V97	train	5.3	nM	-11.28089094	0.033805848	0.03390169	-9.58E-05	-10.80594216	MOS	FYX					
1VG0	validate	0.8	nM	-12.40027436	0.031245666	0.031851095	-0.000605429	-12.50456367	GER						
1VJC	train	0.263	mM	-4.880067063	0.03818994	0.036834329	0.001355611	-5.967761772	ATP						
1W96	validate	3.9	nM	-11.46247526	0.031130962	0.032065708	-0.000934747	-13.60228923	S1A						
1WDN	train	0.5	uM	-8.589125381	0.024028104	0.023684891	0.000343212	-9.342425282	GLN						
1WEI	validate	1	nM	-12.26817338	0.040442001	0.04138776	-0.000945759	-13.63899543	ADE									
1XAP	train	2.5	nM	-11.72572926	0.026804757	0.028862037	-0.00205728	-17.34406531	TTB									
1XK5	train	1.24	uM	-8.051436314	0.027662963	0.026327957	0.001335006	-6.0364466	TPG									
1XT8	train	0.1	uM	-9.541912625	0.025495429	0.024927313	0.000568116	-8.592748062	CYS									
1XW6	train	2.4	uM	-7.660504758	0.020630109	0.019269259	0.00136085	-5.950299252	GSH									
1Y0L	train	1	nM	-12.26817338	0.03520781	0.036153836	-0.000946026	-13.63988627	HAN									
1Y2A	train	45	nM	-10.01462918	0.027793729	0.027981727	-0.000187998	-11.11312592	GLY	LYS	ILE	SER	LYS	HIS	TRP	THR	GLY	ILE
1Y3N	validate	2.8	uM	-7.569247555	0.025462142	0.024805476	0.000656666	-8.297578804	MAW	MAV								
1Y7I	train	90	nM	-9.604286051	0.005456734	0.005491441	-3.47E-05	-10.60215774	SAL									
1Y8O	validate	1.3	uM	-8.023462606	0.026117069	0.024834183	0.001282886	-6.210181463	ADP									
1YDK	train	1.3	uM	-8.023462606	0.02303304	0.022554498	0.000478542	-8.891326955	GTX									
1YEJ	train	35	nM	-10.16340732	0.035036141	0.034898071	0.000138071	-10.0262307	PNF									
1YID	train	10	uM	-6.815651875	0.028535608	0.027565713	0.000969894	-7.253485066	ATP									
1YJQ	validate	6.5	uM	-7.070675362	0.028893296	0.027533494	0.001359801	-5.953795345	NAP									
1YKJ	train	0.7	uM	-8.389933817	0.028033628	0.028339629	-0.000306001	-11.50646908	PHB									
1Z17	validate	0.9	uM	-8.241155676	0.034032309	0.034145999	-0.00011369	-10.86543482	ILE									
1ZHX	train	55	nM	-9.89583213	0.028783845	0.030028943	-0.001245097	-14.63679071	HC3									
2A4W	train	5.1	nM	-11.30366298	0.02648615	0.026742291	-0.00025614	-11.34026813	BLM									
2AGV	validate	20	nM	-10.49469987	0.032796864	0.033016628	-0.000219764	-11.21901347	BHQ									
2AMT	train	36	uM	-6.057339039	0.0310756	0.028952029	0.002123571	-3.407896823	1AA									
2AS1	train	0.02	mM	-6.405308744	0.025259289	0.024884447	0.000374841	-9.236995024	TP5									
2AST	validate	7	uM	-7.026803442	0.026988121	0.025863522	0.001124599	-6.737803684	ALA	GLY	SER	VAL	GLU	GLN	TPO	PRO	LYS	LYS
2B3B	train	0.08	uM	-9.674013608	0.026190253	0.025858429	0.000331825	-9.380384681	GLC									
2BMK	train	2.4	uM	-7.660504758	0.032874041	0.032668764	0.000205277	-9.802211192	PDD									
2BS5	train	250	nM	-8.999468512	0.024009511	0.023682498	0.000327013	-9.396422702	GLC	GAL	FUC							
2C7G	train	16	uM	-6.537409727	0.029365049	0.027873757	0.001491292	-5.515494359	ODP									
2C80	train	4.7	uM	-7.262625245	0.027840831	0.027830834	1.00E-05	-10.45314383	GTX									
2CCV	validate	0.00013	M	-5.297201856	0.037470054	0.036682205	0.000787849	-7.860303882	A2G									
2CGR	validate	53	nM	-9.917760563	0.034748185	0.03589276	-0.001144575	-14.30171638	GAS									
2CIR	train	200	uM	-5.042178369	0.024798365	0.02316617	0.001632195	-5.045817357	BG6									
2D09	train	7.3	uM	-7.001960636	0.028705868	0.028914597	-0.000208728	-11.18222754	FLV									
2DKN	train	8.8	uM	-6.891329231	0.034053619	0.033763741	0.000289878	-9.520205377	NAI									
2DRC	validate	0.13	nM	-13.47598411	0.019162123	0.02034633	-0.001184207	-14.43382275	MTX								
2E2R	train	5.5	nM	-11.2589625	0.028724417	0.030283912	-0.001559494	-15.68478161	2OH								
2E7F	train	0.79	uM	-8.318329872	0.036682978	0.037236969	-0.000553991	-12.33310484	C2F								
2EXX	train	13.5	uM	-6.637989957	0.026323449	0.025862106	0.000461342	-8.948659049	NAP								
2F5T	train	6.8	uM	-7.043964064	0.022172329	0.022047132	0.000125197	-10.06914388	MAL								
2FAV	validate	24	uM	-6.297374383	0.02526682	0.024192994	0.001073825	-6.907048437	APR								
2FB3	train	0.29	uM	-8.911603869	0.044745148	0.043925434	0.000819714	-7.754085611	GTP								
2FF4	train	185	uM	-5.088331602	0.030635426	0.028794896	0.00184053	-4.351366402	SER	LEU	GLU	VAL	TPO	GLU	ALA	ASP	THR
2FQX	train	71	nM	-9.744666888	0.031921338	0.03249904	-0.000577702	-12.41213874	GMP								
2FW4	validate	30	nM	-10.25466453	0.027938602	0.027797139	0.000141463	-10.01492293	HIS								
2FWP	train	0.78	uM	-8.325871375	0.036946848	0.036064363	0.000882485	-7.544849121	ICR								
2FXU	validate	7	nM	-11.11619457	0.027995998	0.029409351	-0.001413353	-15.19764295	BID								
2FXV	train	4.5	uM	-7.288368431	0.031354132	0.029790795	0.001563337	-5.275343631	5GP								
2G86	validate	0.44	uM	-8.664802737	0.020473932	0.0196719	0.000802032	-7.813027179	UMP								
2GBP	validate	0.1	uM	-9.541912625	0.033040425	0.03312686	-8.64E-05	-10.77458344	GLC								
2GCE	train	24.5	uM	-6.285167765	0.029316512	0.028783439	0.000533073	-8.709555467	SFC								
2GH9	validate	1	uM	-8.17878225	0.021504627	0.021204765	0.000299862	-9.486927954	MLR									
2H12	train	21.1	uM	-6.37361261	0.027073314	0.026227466	0.000845848	-7.666974561	OAA									
2H13	train	4.5	uM	-7.288368431	0.025695884	0.025360678	0.000335206	-9.369113343	ALA	ARG	THR	MLY	GLN	THR	ALA	ARG	LYS	SER
2H21	train	0.29	uM	-8.911603869	0.023606002	0.023692494	-8.65E-05	-10.77477196	SAM									
2HJ4	train	4.29	uM	-7.316660504	0.033224739	0.032987898	0.000236841	-9.696996259	PNZ									
2HL3	train	0.17	uM	-9.227780701	0.027203477	0.026822494	0.000380984	-9.216521626	GLU	GLU	GLN	GLU	GLU	TYR				
2HO2	validate	116	uM	-5.364656857	0.018673183	0.017935123	0.000738059	-8.02626921	PRO	PRO	PRO	PRO	PRO	PRO	PRO	PRO	PRO	LEU
2HZL	validate	270	nM	-8.953907576	0.026796196	0.026204883	0.000591313	-8.515423291	PYR									
2ILZ	train	4	uM	-7.358095989	0.024881358	0.023163463	0.001717895	-4.760149108	GTP									
2IMF	validate	14	uM	-6.616460311	0.024433427	0.023282875	0.001150552	-6.651293504	GSH									
2J4K	validate	14	uM	-6.616460311	0.02722316	0.02649186	0.000731299	-8.048802104	U5P									
2JF4	train	7	nM	-11.11619457	0.017057254	0.017180185	-0.000122931	-10.89623726	VDM									
2JG8	validate	37	nM	-10.13050997	0.02746061	0.027241529	0.000219081	-9.756196609	SEP									
2JLB	train	4.2	uM	-7.329212211	0.025891223	0.025149768	0.000741454	-8.014952088	UDM									
2MAS	validate	30	nM	-10.25466453	0.031048795	0.032086685	-0.00103789	-13.9461008	PIR									
2NSJ	train	16.3	uM	-6.526412506	0.03652227	0.03440338	0.002118889	-3.423502294	C2R									
2NXE	train	5.5	uM	-7.16957138	0.017330808	0.017265685	6.51E-05	-10.26939167	SAM									
2NZ5	validate	10.5	uM	-6.786768098	0.024539757	0.023976112	0.000563645	-8.607651292	226									
2O1V	train	5	uM	-7.225995006	0.025609844	0.024805384	0.00080446	-7.804933672	ADP									
2OO0	validate	0.05	uM	-9.952255756	0.030056573	0.029623711	0.000432862	-9.043594384	PLP									
2OZL	train	0.92	uM	-8.228144163	0.033208585	0.03275217	0.000456415	-8.965081959	TPP									
2PCP	train	2	nM	-11.85783024	0.031280063	0.032449375	-0.001169312	-14.38417434	1PC									
2PEH	train	1.1	uM	-8.122358624	0.030183313	0.02942027	0.000763043	-7.942991201	LYS	ARG	LYS	SER	ARG	TRP	ASP	GLU	THR	PRO
2PFY	train	0.3	uM	-8.89153415	0.017783833	0.017892902	-0.000109069	-10.85003151	PCA									
2PYY	validate	0.2	uM	-9.131569494	0.026065669	0.025157168	0.0009085	-7.458131914	GLU									
2Q0I	validate	29.1	uM	-6.183305251	0.025114097	0.024416881	0.000697216	-8.16241205	BEZ									
2Q2A	train	0.039	uM	-10.09934488	0.028421513	0.027896773	0.00052474	-8.737332831	ARG									
2Q89	train	0.5	uM	-8.589125381	0.031189984	0.031196233	-6.25E-06	-10.50729814	6CS									
2Q8Y	validate	102	uM	-5.440798345	0.031344465	0.030826317	0.000518148	-8.759305691	GLN	TYR	PHE	MET	TPO	GLU	PTR	VAL	ALA	
2QEH	train	2.4	nM	-11.74989588	0.030020192	0.031121403	-0.001101211	-14.1571689	SRO									
2QJY	train	0.7	nM	-12.47932494	0.02123152	0.021857215	-0.000625696	-12.57211855	SMA									
2QM9	validate	17	nM	-10.59091108	0.033331136	0.034656418	-0.001325282	-14.90407313	TDZ									
2QRY	train	2.3	nM	-11.77509117	0.019283228	0.019558547	-0.000275319	-11.40419691	TPS									
2QT5	validate	9.4	uM	-6.852282114	0.035020934	0.034737575	0.000283359	-9.541935587	ASN	ASN	LEU	GLN	ASP	GLY	THR	GLU	VAL	
2QTR	train	3.2	uM	-7.490196971	0.019355609	0.018348521	0.001007088	-7.129508164	NXX									
2QTZ	train	35.1	uM	-6.072327181	0.023916582	0.023072494	0.000844089	-7.67283832	NAP									
2QX0	train	0.78	uM	-8.325871375	0.029128951	0.029082687	4.63E-05	-10.33225155	PH2									
2R0H	train	310	uM	-4.78273145	0.028773805	0.026976415	0.00179739	-4.495166956	CTO									
2RDE	train	97.1	nM	-9.559334481	0.029896468	0.030486288	-0.000589821	-12.452535	C2E									
2RDG	validate	0.72	uM	-8.373256658	0.038775686	0.038082551	0.000693135	-8.176015657	NDG	FUC	SIA	GAL						
2REG	train	2.7	uM	-7.590777201	0.031004668	0.031337215	-0.000332546	-11.59495491	CHT									
2RFY	train	6	uM	-7.118060645	0.036423456	0.036489617	-6.62E-05	-10.7070031	CBI									
2UVJ	train	5.3	uM	-7.191499813	0.024502676	0.024004879	0.000497797	-8.827144867	ADA	ADA	ADA							
2UXI	train	0.05	uM	-9.952255756	0.026158157	0.027042726	-0.000884569	-13.43503064	G50									
2V89	train	4.15	uM	-7.336302116	0.030159224	0.030358286	-0.000199062	-11.1500053	ALA	ARG	THR	M3L	GLN	THR	ALA	ALA	LYS	ALA
2VCO	validate	20	nM	-10.49469987	0.031159368	0.031552877	-0.000393509	-11.79816444	MAN	MAN	NAG	MAN	NAG					
2VHW	train	8.2	uM	-6.933134831	0.032311748	0.031604556	0.000707191	-8.129161779	NAI									
2VK2	validate	0.13	uM	-9.386592981	0.035565602	0.035837212	-0.00027161	-11.3918335	GZL									
2VPE	train	0.93	uM	-8.2217441	0.047782358	0.047940887	-0.00015853	-11.01489914	ALA	ARG	THR	MLY	GLN	THR	ALA
2VPN	validate	0.19	uM	-9.161935125	0.026779613	0.027096275	-0.000316662	-11.5420055	4CS						
2VUZ	train	0.432	uM	-8.675665427	0.03499254	0.03499857	-6.03E-06	-10.5065671	NAG	BMA	NAG	MAN	MAN	NAG	NAG
2VZH	train	0.42	uM	-8.692342586	0.024906684	0.025883304	-0.00097662	-13.74186555	FMN						
2W68	train	18	uM	-6.46768217	0.031203877	0.030626952	0.000576925	-8.563383606	SIA	GAL	BGC				
2W92	train	28	uM	-6.20611718	0.026641739	0.026431198	0.000210541	-9.784664596	NGT						
2WH8	train	1.08	uM	-8.133221314	0.025408897	0.026042731	-0.000633834	-12.59924795	II2						
2WL5	train	30	uM	-6.1652734	0.036609384	0.036073777	0.000535607	-8.701110195	COA						
2WN2	train	27.2	uM	-6.223277802	0.033345101	0.032732216	0.000612886	-8.443514668	A2G	NGA	GAL				
2WR9	train	2.6	uM	-7.613119475	0.034991678	0.035376516	-0.000384838	-11.76925909	MAN	MAN					
2WT2	train	20	uM	-6.405308744	0.023186237	0.022711425	0.000474813	-8.903757043	GAL	NAG	GAL	NAG	GAL	NAG	
2WUF	train	51	uM	-5.851141476	0.025414199	0.025009806	0.000404393	-9.138490022	KEM						
2WVT	train	755	nM	-8.345156468	0.027459091	0.027315632	0.000143459	-10.0082701	FHN						
2X00	train	0.0047	nM	-15.4414075	0.029243679	0.032254793	-0.003011114	-20.52351262	GYN						
2X4B	train	0.7	uM	-8.389933817	0.029243956	0.029419031	-0.000175076	-11.07005256	BCD						
2XAB	train	0.54	nM	-12.63295557	0.026652067	0.028271297	-0.00161923	-15.88389996	VHD						
2Z8E	validate	10.3	nM	-10.88754419	0.031994859	0.031831056	0.000163803	-9.940455568	NGA	GAL							
2Z93	validate	11.1	nM	-10.84326187	0.036397733	0.036806914	-0.000409182	-11.85040527	END								
2ZHL	validate	3	uM	-7.528403775	0.020597467	0.020255615	0.000341852	-9.3469611	NAG	GAL	GAL	NAG					
2ZRU	train	467	nM	-8.629546455	0.026229155	0.025801647	0.000427509	-9.061437543	FMN								
2ZYK	train	0.23	uM	-9.048830425	0.026321908	0.026266123	5.58E-05	-10.30051822	GLC	GLC	GLC	GLC	GLC	GLC	GLC	GLC	
3A1C	train	0.1	mM	-5.4525215	0.032681672	0.030715065	0.001966607	-3.931109438	ACP								
3A5Y	validate	11	nM	-10.84861937	0.028054026	0.028498261	-0.000444235	-11.9672516	KAA								
3B4Y	train	4.5	uM	-7.288368431	0.01307437	0.011634004	0.001440366	-5.685245405	F42								
3B9A	train	0.09	uM	-9.604286051	0.034026837	0.03430688	-0.000280043	-11.41994381	NAG	NAG	NAG	NAG	NAG	NAG			
3BF1	train	2.7	uM	-7.590777201	0.023076406	0.022773858	0.000302548	-9.477973365	PAU								
3BU1	train	7.1	nM	-11.10779726	0.043539595	0.044200713	-0.000661118	-12.69019219	HSM								
3CB0	validate	648	nM	-8.435630083	0.028911263	0.028157774	0.00075349	-7.97483442	FMN								
3CH8	validate	56	nM	-9.885165175	0.026608961	0.027019732	-0.000410771	-11.85570281	PRO	GLN	PRO	VAL	ASP	SER	TRP	VAL	
3COW	train	0.125	uM	-9.409811643	0.027067169	0.027679802	-0.000612633	-12.52857634	52H								
3CRZ	train	24	uM	-6.297374383	0.025095048	0.023223269	0.001871779	-4.247204895	NAP								
3CYY	validate	16.8	uM	-6.50852595	0.040133658	0.039848966	0.000284691	-9.537495399	ARG	PRO	ARG	PRO	ASP	ASP	LEU	GLU	ILE
3D9T	train	48	nM	-9.976422377	0.026069863	0.026760929	-0.000691066	-12.79002149	ALA	THR	PRO	PHE	GLN	GLU				
3DIW	train	0.19	uM	-9.161935125	0.037739362	0.038746959	-0.001007597	-13.84512336	ASN	GLN	LEU	ALA	TRP	PHE	ASP	THR	ASP	LEU
3DNT	validate	18	uM	-6.46768217	0.013828444	0.011838225	0.001990218	-3.852405397	ATP									
3DRG	validate	0.1	uM	-9.541912625	0.031427906	0.032301049	-0.000873143	-13.39694288	ARG	PRO	PRO	GLY	PHE	SER	PRO	PHE	ALA	
3DSZ	validate	17.1	nM	-10.58743893	0.027951882	0.027720057	0.000231825	-9.713718017	LIZ									
3DZT	train	60	nM	-9.844321395	0.027372668	0.028710602	-0.001337934	-14.94624816	EAH									
3FJG	validate	187	uM	-5.081965949	0.028738886	0.027387613	0.001351273	-5.982223299	3PG									
3FV3	train	0.3	nM	-12.98092528	0.038210776	0.039499112	-0.001288336	-14.78092059	IVA	VAL	VAL	STA	ALA	STA				
3GJF	train	46	nM	-10.00161767	0.029784414	0.029951735	-0.000167322	-11.0442059	SER	LEU	LEU	MET	TRP	ILE	THR	GLN	VAL	
3GKZ	validate	10	nM	-10.905043	0.036462679	0.037895119	-0.00143244	-15.26126532	B40									
3GM0	train	17	nM	-10.59091108	0.037711715	0.038806932	-0.001095217	-14.13718852	B41									
3GNW	train	0.79	nM	-12.407721	0.027002268	0.029092903	-0.002090635	-17.45524967	XNC									
3GR6	validate	18.6	uM	-6.448270595	0.020354551	0.019867606	0.000486945	-8.863318068	NAP									
3GSU	validate	58.2	uM	-5.77296212	0.027954972	0.027524466	0.000430506	-9.05144827	ASN	LEU	VAL	PRO	THR	VAL	ALA	THR	VAL	
3HAD	train	85.5	uM	-5.545260556	0.031048669	0.029813081	0.001235588	-6.367841332	NAD									
3HDY	train	66	uM	-5.698506643	0.027647449	0.026194369	0.00145308	-5.642866528	GDU									
3HKW	train	38	nM	-10.11472237	0.029664876	0.031195335	-0.001530458	-15.58799499	IX6								
3HWW	train	75	nM	-9.712220412	0.019140908	0.018770849	0.000370059	-9.252938203	AKG								
3HY8	validate	672	nM	-8.414100438	0.029832257	0.029355345	0.000476912	-8.896759943	FMN								
3HZY	train	10	uM	-6.815651875	0.032356745	0.032089439	0.000267306	-9.595447687	KDA	KDO	KDO						
3I73	train	3.23	uM	-7.484672825	0.025457628	0.024798119	0.000659509	-8.288103792	ADP								
3I7S	train	0.0299	mM	-6.16725003	0.032616907	0.032438279	0.000178628	-9.891040928	PYR								
3IE3	train	0.21	uM	-9.102685717	0.025789599	0.025706178	8.34E-05	-10.20839922	N11								
3IET	validate	0.14	uM	-9.342721061	0.031982635	0.032050148	-6.75E-05	-10.71150947	GLY	TNY	LYS	PRO	PRO	LEU	GLU	GLU	LEU
3IP5	validate	0.6	uM	-8.48119102	0.03317769	0.033184829	-7.14E-06	-10.51026277	ALA								
3IX1	train	200	nM	-9.131569494	0.024431342	0.024792692	-0.00036135	-11.69096557	NFM								
3JRX	train	1	nM	-12.26817338	0.024983601	0.025892724	-0.000909123	-13.51687761	S1A								
3K00	train	1.7	uM	-7.864650326	0.029982664	0.03002091	-3.82E-05	-10.61395139	MTT								
3K87	train	1.8	uM	-7.830812545	0.026773799	0.025329865	0.001443934	-5.673353464	FAD								
3KDB	validate	0.14	nM	-13.43211219	0.026473441	0.028174203	-0.001700763	-16.15567526	6								
3KIV	train	20	uM	-6.405308744	0.032897823	0.032145365	0.000752458	-7.97827396	ACA								
3KJD	validate	2.9	nM	-11.63786462	0.028526822	0.029333355	-0.000806533	-13.17490994	78P								
3KRQ	validate	0.55	uM	-8.532701755	0.018437268	0.019017659	-0.000580392	-12.42110573	3TR								
3KYF	train	165	nM	-9.245453655	0.028400464	0.027665193	0.000735271	-8.035563383	5GP	5GP							
3LEX	validate	6.44	nM	-11.16555648	0.031719891	0.032020826	-0.000300935	-11.48958476	LEU	LEU	GLU	LEU	ASP	LYS	TRP	ALA	NH2
3LLZ	train	16	uM	-6.537409727	0.023371218	0.022891817	0.000479401	-8.888464079	GAL	NGA							
3LQJ	train	4.3	uM	-7.315282157	0.034354645	0.034631888	-0.000277243	-11.41061078	ALA	ARG	THR	M3L	GLN	THR	ALA	ARG	LYS
3LUJ	train	0.12	mM	-5.344587139	0.032681412	0.030052925	0.002628487	-1.724842889	U5P								
3LZS	train	0.0109	nM	-14.94341693	0.026740336	0.028699138	-0.001958802	-17.01580784	17								
3LZU	train	0.087	nM	-13.71374689	0.027510527	0.029184666	-0.001674139	-16.06692864	17								
3LZV	validate	0.026	nM	-14.42877135	0.031496795	0.032946319	-0.001449524	-15.31821331	17								
3LZW	train	14	uM	-6.616460311	0.028818456	0.026768055	0.002050402	-3.65179451	NAP								
3M3E	validate	37.45	uM	-6.033962278	0.032376312	0.031486742	0.00088957	-7.521233037	GAL	A2G	NPO						
3M3R	train	4.80E-07	M	-8.613292002	0.036459837	0.036803093	-0.000343256	-11.63065207	BCD								
3M8U	train	12.9	uM	-6.664903682	0.028932989	0.027638543	0.001294447	-6.171643752	GDS								
3M9X	validate	0.13	uM	-9.386592981	0.034859711	0.034918958	-5.92E-05	-10.6839563	XYP								
3MJ1	validate	2.1	nM	-11.82894647	0.024007971	0.026049069	-0.002041098	-17.29012743	614								
3MMR	train	11	uM	-6.759228249	0.029266371	0.028925025	0.000341346	-9.348645468	ABH								
3NHT	validate	98	nM	-9.553872628	0.022709926	0.024084317	-0.001374391	-15.06777103	U46								
3NIM	train	17.7	uM	-6.477631984	0.051475151	0.05123537	0.000239781	-9.687197378	ARG	ARG	ALA	ALA					
3NV6	validate	3.1	uM	-7.5089922	0.021559039	0.021770377	-0.000211338	-11.19092747	CAM								
3O0W	train	0.7	uM	-8.389933817	0.021588694	0.022248537	-0.000659843	-12.68594342	MAN	MAN	MAN	GLC					
3O6M	validate	33	nM	-10.1982409	0.029355607	0.030046729	-0.000691122	-12.79020716	PRO	LYS	LEU	GLU	PRO	TRP	LYS	HIS	PRO
3O84	train	0.099	uM	-9.547862424	0.024346106	0.025394099	-0.001047993	-13.97977674	HTJ								
3OBU	train	50	uM	-5.862864631	0.024956737	0.024017981	0.000938756	-7.357279341	PRO	GLU	PRO	THR	ALA	PRO	PRO	GLU	GLU
3OKA	validate	19	uM	-6.435674375	0.034156143	0.03311297	0.001043172	-7.009225845	GDD								
3OKP	train	19	uM	-6.435674375	0.03305914	0.032501998	0.000557142	-8.629327703	GDD								
3OTF	train	0.83	uM	-8.289089361	0.031009113	0.030348855	0.000660258	-8.285606883	CMP								
3P2E	train	0.6	uM	-8.48119102	0.021524956	0.021865729	-0.000340773	-11.62237787	SAH								
4TS1	train	11.6	uM	-6.727787232	0.022763827	0.022850174	-8.63E-05	-10.77428873	TYR								
9ABP	train	0.01	uM	-10.905043	0.028939123	0.029298646	-0.000359523	-11.68487531	GLA								
