# Supplementary material for: Four-body atomic potential for modeling protein-ligand binding affinity: application to enzyme-inhibitor binding energy prediction
Source: BMC Struct Biol. 2013 Nov 8;13(Suppl 1):S1. doi: 10.1186/1472-6807-13-S1-S1 (PMC3952120; doi:10.1186/1472-6807-13-S1-S1)
Supplement: Additional file 3 — Independent set of three hundred enzyme-inhibitor complexes used to test the model. http://proteins.gmu.edu/automute/Additional file 3.txt [file 1472-6807-13-S1-S1-S3.txt]

PDB	ki	ki_units	exp_dG	Q_complex	Q_enzyme	dQ	calc_dG	inhibitor									
1A0Q	27	nM	-10.31703795	0.031165028	0.031618548	-0.00045352	-12.00173333	HEP									
1A69	5	uM	-7.225995006	0.034964106	0.034917544	4.66E-05	-10.33466667	FMB									
1AL8	4.8	uM	-7.250161627	0.031855463	0.032521606	-0.000666144	-12.71048	DHP									
1AOE	0.22	nM	-13.16453699	0.019040431	0.0206058	-0.001565369	-15.70789667	GW3									
1AQC	4.56	uM	-7.280527257	0.000572433	0.000173861	0.000398572	-9.161426667	GLY	TYR	GLU	ASN	PRO	THR	TYR	LYS	PHE	PHE
1ATL	0.52	uM	-8.565906719	0.031106706	0.031693115	-0.000586409	-12.44469667	SLE	TYR								
1BAI	20	nM	-10.49469987	0.02886206	0.031620852	-0.002758792	-19.68597333	ARG	VAL	LEU	PHE	GLU	ALA	NLE	NH2		
1BHX	0.145	uM	-9.321947	0.027872184	0.027825356	4.68E-05	-10.334	R56									
1BQ4	6	uM	-7.118060645	0.023069424	0.022572572	0.000496851	-8.83383	BHC									
1C4U	0.043	nM	-14.13093403	0.015728721	0.018072865	-0.002344145	-18.30381667	IH1									
1C6Y	0.31	nM	-12.9615137	0.028181787	0.030819991	-0.002638204	-19.28401333	MK1									
1CCW	10	mM	-2.72626075	0.029373287	0.029039705	0.000333582	-9.37806	TAR									
1CEB	1	uM	-8.17878225	0.033773921	0.033974331	-0.00020041	-11.15803333	AMH									
1CHM	0.22	mM	-4.985754743	0.023845356	0.023635253	0.000210103	-9.789656667	CMS									
1DBT	0.46	mM	-4.549096169	0.03443025	0.032560876	0.001869374	-4.258753333	U5P									
1DIG	431	uM	-4.587646261	0.038690294	0.038956262	-0.000265968	-11.37656	L37			
1DY4	44	uM	-5.938541987	0.047754841	0.048585907	-0.000831066	-13.26022	SNP			
1E2K	11.4	uM	-6.738083144	0.023920709	0.024271318	-0.000350609	-11.65869667	TMC			
1EC9	0.8	mM	-4.221492108	0.029925122	0.029146319	0.000778803	-7.89399	XYH			
1ED4	0.022	uM	-10.43827624	0.025538476	0.025858333	-0.000319857	-11.55619	IPU			
1EFY	6	nM	-11.20745177	0.029154657	0.029870177	-0.00071552	-12.87506667	BZC			
1EOC	0.9	uM	-8.241155676	0.027353098	0.02677527	0.000577828	-8.563906667	4NC			
1ETS	6	nM	-11.20745177	0.022430018	0.023279694	-0.000849676	-13.32225333	GLY	APH	PIP	NAS
1F06	5	uM	-7.225995006	0.033074727	0.033226385	-0.000151659	-10.99553	2NP			
1F28	16	nM	-10.62680085	0.029852823	0.030974624	-0.001121801	-14.22933667	F89			
1F74	0.9	mM	-4.15176455	0.026763474	0.026742958	2.05E-05	-10.42166667	NAY			
1F7K	15	uM	-6.575616531	0.036692827	0.03612517	0.000567657	-8.59781	UMP			
1FM9	1	nM	-12.26817338	0.022138129	0.023937983	-0.001799854	-16.48951333	570			
1FMB	0.1	nM	-13.63130375	0.029374728	0.032165898	-0.00279117	-19.7939	HYB			
1GCZ	7.4	uM	-6.99390609	0.031152441	0.031655062	-0.000502621	-12.16540333	YZ9			
1GJC	0.008	uM	-11.03714398	0.032533992	0.03372385	-0.001189858	-14.45619333	130			
1H1D	6	nM	-11.20745177	0.031142968	0.032635828	-0.00149286	-15.4662	BIA	
1H4W	22	uM	-6.348885118	0.035737189	0.035630081	0.000107108	-10.13297333	BEN	
1H82	7.5	nM	-11.07535079	0.02379983	0.024636436	-0.000836606	-13.27868667	GZZ	
1HEX	614.6	uM	-4.377567034	0.027025855	0.026440633	0.000585222	-8.53926	NAD	
1IUP	2.9	mM	-3.459082369	0.02985998	0.030095218	-0.000235238	-11.27412667	ISB	
1IY8	23.8	mM	-2.212937261	0.034435158	0.033300283	0.001134875	-6.707083333	NAD	
1IYK	0.25	uM	-8.999468512	0.025301018	0.02568005	-0.000379032	-11.75344	MIM	
1J3I	0.011	nM	-14.9380105	0.025356796	0.02771006	-0.002353264	-18.33421333	WRA	
1JA9	420	nM	-8.692342586	0.036892209	0.037239581	-0.000347371	-11.64790333	PYQ	
1JAK	2.7	uM	-7.590777201	0.023946952	0.024095548	-0.000148596	-10.98532	IFG	
1JQD	6.9	uM	-7.035321575	0.031470323	0.031655172	-0.000184849	-11.10616333	SAH	
1JQY	12	uM	-6.707717514	0.035463112	0.036731291	-0.001268179	-14.71726333	A32	
1JZN	80	uM	-5.584622483	0.031183569	0.031244503	-6.09E-05	-10.693	GLC	GAL
1JZS	0.25	uM	-8.999468512	0.01938511	0.019568873	-0.000183763	-11.10254333	MRC	
1K1Y	0.6	mM	-4.391799894	0.019717525	0.01980235	-8.48E-05	-10.77266667	ACR	
1K7D	0.47	mM	-4.536364495	0.0287159	0.028929548	-0.000213648	-11.20216	GRO	
1KBQ	0.45	uM	-8.651498806	0.024694958	0.025510703	-0.000815745	-13.20915	936				
1KC7	3	uM	-7.528403775	0.033410121	0.032984543	0.000425578	-9.071406667	PPR				
1KQB	0.1	mM	-5.4525215	0.035119008	0.035217636	-9.86E-05	-10.81866667	BEZ				
1KR3	10	uM	-6.815651875	0.032342329	0.032245653	9.67E-05	-10.16766667	113				
1KUK	0.124	mM	-5.325175563	0.028160764	0.029142544	-0.000981781	-13.76260333	GLU	LYS	TRP		
1LCP	0.23	uM	-9.048830425	0.030638144	0.030800426	-0.000162282	-11.03094	PLU				
1LOX	3	uM	-7.528403775	0.02634669	0.026964685	-0.000617996	-12.54998667	RS7				
1M1B	22	uM	-6.348885118	0.035055503	0.033826274	0.001229229	-6.39257	SPV				
1M21	0.3	uM	-8.89153415	0.033268942	0.034192221	-0.000923279	-13.56759667	CHY				
1M2X	85	uM	-5.548732706	0.03395885	0.032953599	0.001005251	-7.139163333	MCO				
1MHW	45	nM	-10.01462918	0.030841461	0.033239911	-0.00239845	-18.48483333	BP4	CYS	DAR	TYR	PEA
1MMQ	0.03	uM	-10.25466453	0.025500211	0.02740335	-0.001903139	-16.83379667	RRS				
1MOQ	0.35	mM	-4.710885823	0.030648443	0.029964417	0.000684025	-8.209916667	GLP				
1N1V	140	uM	-5.253329936	0.031593231	0.031321926	0.000271304	-9.585653333	DAN				
1N51	14	uM	-6.616460311	0.032292332	0.032701372	-0.00040904	-11.85346667	ATN				
1NAA	0.25	mM	-4.910077387	0.029823809	0.02958595	0.000237858	-9.69714	ABL				
1NQ7	0.16	uM	-9.263670477	0.025677238	0.026642862	-0.000965625	-13.70875	ARL								
1O5R	7.5	nM	-11.07535079	0.02146871	0.022627189	-0.00115848	-14.3516	FR9								
1O8B	2.1	mM	-3.650164217	0.021508083	0.020159811	0.001348273	-5.995756667	ABF								
1OSS	16.4	uM	-6.5227917	0.038848963	0.038872746	-2.38E-05	-10.56933333	BEN								
1OXQ	0.5	uM	-8.589125381	0.025646212	0.025755531	-0.00010932	-10.8544	ALA	VAL	PRO	ILE	ALA	GLN	LYS	SER	GLU
1P6D	1.15	mM	-4.006652055	0.022074736	0.022215218	-0.000140482	-10.95827333	3PC								
1P7T	1	mM	-4.089391125	0.028830569	0.02834776	0.000482809	-8.880636667	PYR								
1PA9	25	uM	-6.273207762	0.03946232	0.038441418	0.001020902	-7.086993333	CSN								
1PDZ	0.2	mM	-5.042178369	0.03249878	0.031895425	0.000603355	-8.478816667	PGA								
1PI5	17	nM	-10.59091108	0.025127409	0.026090568	-0.00096316	-13.70053333	SM2								
1PIP	10	uM	-6.815651875	0.0257125	0.025428829	0.000283671	-9.54443	SIN	GLN	VAL	VAL	ALA	ALA	NIT		
1PL6	154	nM	-9.286297435	0.018043273	0.01817195	-0.000128677	-10.91892333	572								
1PME	0.76	nM	-12.43063999	0.018612698	0.021738111	-0.003125414	-20.90804667	577								
1PX4	0.59	mM	-4.401749708	0.024381062	0.02439041	-9.35E-06	-10.52116667	IPT								
1PXO	2	nM	-11.85783024	0.020008374	0.021291417	-0.001283043	-14.76681	CK7								
1PZG	25	mM	-2.183816637	0.037015975	0.036506641	0.000509334	-8.79222	A3D								
1Q91	70	uM	-5.663673067	0.026414583	0.026373973	4.06E-05	-10.35466667	DPB					
1QAN	33	uM	-6.108849774	0.023594569	0.023742456	-0.000147886	-10.98295333	SAH					
1QM5	1.5	uM	-7.938746906	0.025693505	0.025673252	2.03E-05	-10.42233333	GLC	SGC	GLC	GLC	GLC	IPS
1RC0	4	nM	-11.44748711	0.026112935	0.028324783	-0.002211848	-17.86282667	KT5					
1RDL	5.7	mM	-3.05903515	0.041720199	0.040971176	0.000749022	-7.99326	MMA					
1RM0	0.67	uM	-8.41586497	0.031925631	0.031542293	0.000383339	-9.212203333	D6P					
1RO7	657	uM	-4.338073311	0.014592218	0.014690232	-9.80E-05	-10.81666667	CSF					
1RQL	1.79	mM	-3.744719478	0.033103124	0.033043861	5.93E-05	-10.29233333	VSO					
1RZY	1.25	uM	-8.046681268	0.02596116	0.025762816	0.000198344	-9.828853333	5AS					
1SH9	932	nM	-8.220472349	0.032462559	0.034567692	-0.002105132	-17.50710667	RIT					
1SIV	8.4	nM	-11.00826021	0.030790659	0.031318046	-0.000527387	-12.24795667	GLI					
1SSQ	1	uM	-8.17878225	0.026510977	0.026337519	0.000173458	-9.911806667	CYS					
1T31	2.3	nM	-11.77509117	0.027966525	0.030808432	-0.002841907	-19.96302333	OHH					
1TB4	0.2	mM	-5.042178369	0.028612511	0.028247139	0.000365373	-9.27209	PEJ					
1TIW	0.2	mM	-5.042178369	0.030074874	0.029818542	0.000256332	-9.63556	TFB					
1TKB	0.8	uM	-8.310883233	0.026943171	0.026528133	0.000415038	-9.10654	N1T					
1TT1	64.6	nM	-9.800590444	0.031054565	0.031275101	-0.000220535	-11.22511667	KAI		
1TUF	89	uM	-5.521509519	0.02860123	0.028435024	0.000166206	-9.93598	AZ1		
1TV5	1000	nM	-8.17878225	0.028253475	0.030210356	-0.001956881	-17.01293667	A26		
1TXR	18	nM	-10.55707329	0.038379204	0.040820825	-0.002441621	-18.62873667	BES		
1U1F	680	nM	-8.407094439	0.034007349	0.034501651	-0.000494301	-12.13767	183		
1U3U	0.33	uM	-8.835110524	0.032761985	0.032663959	9.80E-05	-10.16333333	BNF		
1U70	230	nM	-9.048830425	0.027872046	0.029523367	-0.001651321	-15.99440333	MTX		
1U7T	425	uM	-4.595945462	0.033355893	0.033180023	0.00017587	-9.903766667	NAD		
1U9Q	1102.9	nM	-8.12079995	0.032179281	0.032468795	-0.000289514	-11.45504667	186		
1UA4	0.06	mM	-5.754930269	0.023515468	0.023225214	0.000290254	-9.522486667	AMP		
1UDB	1.2	mM	-3.981456764	0.032314678	0.031190258	0.001124421	-6.74193	UFG		
1UJ5	0.89	mM	-4.158379144	0.024510854	0.02364257	0.000868284	-7.59572	R5P		
1UOU	20	nM	-10.49469987	0.029702273	0.03122953	-0.001527256	-15.58085333	CMU		
1UR9	1.7	uM	-7.864650326	0.029421622	0.029509137	-8.75E-05	-10.78166667	NAG	GDL	PHJ
1UZ4	400	uM	-4.631835238	0.029977717	0.030034114	-5.64E-05	-10.678	IFL		
1V08	1	uM	-8.17878225	0.025546548	0.025911018	-0.00036447	-11.7049	NTZ		
1V0L	480	nM	-8.613292002	0.035388592	0.035394857	-6.27E-06	-10.5109	XIF	XYP	
1VJY	0.023	uM	-10.4119608	0.027230981	0.029098354	-0.001867372	-16.71457333	460		
1W2G	27	uM	-6.227646826	0.029182873	0.02954178	-0.000358907	-11.68635667	THM		
1W31	0.25	mM	-4.910077387	0.025950616	0.026305393	-0.000354777	-11.67259	SHO		
1W3L	0.52	uM	-8.565906719	0.029588386	0.02982796	-0.000239574	-11.28858	BGC	BGC	OXZ
1W7X	0.004	uM	-11.44748711	0.029587693	0.031202283	-0.00161459	-15.87196667	413		
1WCQ	0.55	uM	-8.532701755	0.035759102	0.035718421	4.07E-05	-10.35433333	DAN		
1WHT	0.2	mM	-5.042178369	0.022395441	0.022461832	-6.64E-05	-10.71133333	BZS		
1WKM	150	mM	-1.123095031	0.026731752	0.025976672	0.000755081	-7.973063333	MET		
1WM1	0.5	uM	-8.589125381	0.024990154	0.025490574	-0.000500421	-12.15807	PTB		
1WS1	0.28	nM	-13.02176906	0.02375677	0.02542053	-0.00166376	-16.03586667	BB2		
1X8J	0.11	uM	-9.485488999	0.022673882	0.023886258	-0.001212376	-14.53125333	AE2		
1XFF	15	uM	-6.575616531	0.027796021	0.027011682	0.000784339	-7.875536667	GLU		
1XK9	140	nM	-9.342721061	0.028998683	0.030712007	-0.001713324	-16.20108	P34		
1XLI	33	mM	-2.019458649	0.029548182	0.028568545	0.000979637	-7.224543333	GLT		
1XUJ	1	nM	-12.26817338	0.038207279	0.039673009	-0.00146573	-15.37576667	BOZ		
1Y4Z	57	nM	-9.874687025	0.034525158	0.035408679	-0.000883521	-13.43507	PCI									
1Y7L	130	nM	-9.386592981	0.033478502	0.033731867	-0.000253365	-11.33455	GLY	ILE	ASP	ASP	GLY	MET	ASN	LEU	ASN	ILE
1YBH	10.8	nM	-10.85948206	0.032453621	0.033552228	-0.001098607	-14.15202333	CIE									
1YFZ	45	uM	-5.925238056	0.028283052	0.027708818	0.000574234	-8.575886667	IMP									
1YGC	0.35	nM	-12.88966807	0.029730449	0.031699772	-0.001969323	-17.05441	905									
1YQY	24	nM	-10.38676551	0.027961314	0.029042623	-0.00108131	-14.09436667	915									
1ZAP	0.17	nM	-13.31717183	0.037493961	0.038968184	-0.001474223	-15.40407667	A70									
1ZOS	1	uM	-8.17878225	0.033140403	0.03340979	-0.000269387	-11.38795667	MTM									
1ZPT	10	uM	-6.815651875	0.032217438	0.032525078	-0.00030764	-11.51546667	NAD									
1ZQ5	6.9	nM	-11.1247127	0.027694681	0.029619278	-0.001924597	-16.90532333	E04									
1ZVX	0.6	nM	-12.57058214	0.025466526	0.026652991	-0.001186464	-14.44488	FIN									
2AAW	35	uM	-6.074016198	0.019757253	0.019577414	0.000179839	-9.890536667	GTX									
2ADD	3.5	mM	-3.347755448	0.030954668	0.0310724	-0.000117732	-10.88244	SUC									
2AEL	0.51	uM	-8.577402226	0.026913297	0.027312297	-0.000399	-11.82	RAZ									
2AFW	17	uM	-6.501519951	0.024063942	0.024520556	-0.000456614	-12.01204667	AHN									
2APC	28	uM	-6.20611718	0.022829749	0.021974709	0.000855041	-7.639863333	UDM									
2B1Q	26	mM	-2.160597975	0.030566174	0.029822856	0.000743318	-8.012273333	TRE
2BL9	0.16	nM	-13.3530616	0.025781498	0.028727104	-0.002945606	-20.30868667	CP6
2BO4	24.6	uM	-6.282756356	0.022611947	0.022071829	0.000540118	-8.689606667	FLC
2BR6	1.1	mM	-4.032967499	0.024877169	0.02515772	-0.00028055	-11.42516667	HSL
2BVD	1	uM	-8.17878225	0.022386438	0.022620281	-0.000233843	-11.26947667	ISX
2CFD	32	nM	-10.21645772	0.027619353	0.02928257	-0.001663218	-16.03406	R4A
2CHT	3	uM	-7.528403775	0.034998174	0.034285458	0.000712716	-8.11428	BAR
2CJF	380	nM	-8.751591994	0.027968284	0.028508602	-0.000540318	-12.29106	RP4
2CJP	0.8	mM	-4.221492108	0.018328949	0.018488065	-0.000159117	-11.02039	VPR
2CVQ	2.6	mM	-3.52372835	0.033133735	0.032225836	0.000907899	-7.46367	NAP
2DUA	2	mM	-3.679047994	0.028147454	0.027389685	0.00075777	-7.9641	OXL
2DW7	20	uM	-6.405308744	0.032412289	0.031893974	0.000518315	-8.762283333	SRT
2DWO	8.3	uM	-6.925958986	0.031697584	0.03095681	0.000740775	-8.02075	PEP
2E2P	18	uM	-6.46768217	0.030330032	0.02935532	0.000974712	-7.24096	ADP
2EG7	1.3	uM	-8.023462606	0.028322652	0.027694518	0.000628135	-8.396216667	OTD
2F1G	0.029	uM	-10.27473424	0.029146328	0.030515941	-0.001369613	-15.05537667	GNF
2F2H	2	uM	-7.768439119	0.024981488	0.024914769	6.67E-05	-10.26766667	XTG						
2FDW	130	nM	-9.386592981	0.023899336	0.024319562	-0.000420226	-11.89075333	D3G						
2FGI	36.4	nM	-10.14018866	0.027427809	0.029359787	-0.001931978	-16.92992667	PD1						
2GKL	4.5	uM	-7.288368431	0.024007916	0.023719473	0.000288443	-9.528523333	PD2						
2GMK	590	uM	-4.401749708	0.037971324	0.037656458	0.000314866	-9.440446667	AMP						
2GSU	268	uM	-4.868917958	0.029641227	0.029331464	0.000309763	-9.457456667	AMP						
2GV7	0.014	uM	-10.70585144	0.028303845	0.030013071	-0.001709225	-16.18741667	672						
2H6T	60	nM	-9.844321395	0.036470628	0.037436393	-0.000965764	-13.70921333	IHN						
2HAH	10	nM	-10.905043	0.031439713	0.032700671	-0.001260958	-14.69319333	INT						
2HI4	25	nM	-10.36259889	0.019249715	0.020000157	-0.000750442	-12.99147333	BHF						
2I0G	0.19	nM	-13.25132625	0.023324211	0.024863426	-0.001539215	-15.62071667	I0G						
2I2C	0.02	mM	-6.405308744	0.024586717	0.024626768	-4.01E-05	-10.62366667	DTA						
2IFB	3.6	uM	-7.420469414	0.025039669	0.026888526	-0.001848856	-16.65285333	PLM						
2IFW	0.12	nM	-13.52336939	0.03806323	0.040125982	-0.002062752	-17.36584	ACT	PHE	LYS	PHE	PSA	LEU	AAR
2IHK	10.2	uM	-6.80392872	0.020845495	0.020343354	0.000502141	-8.816196667	CSF						
2ISJ	231	uM	-4.956870966	0.026452747	0.024637322	0.001815425	-4.438583333	FMN						
2IT5	157	uM	-5.185484734	0.039346876	0.039111311	0.000235565	-9.704783333	MAN					
2JIG	70	uM	-5.663673067	0.031409952	0.030988691	0.000421261	-9.085796667	PD2					
2MSB	1.3	mM	-3.934071481	0.041272573	0.041037414	0.000235159	-9.706136667	MAN	MAN	MAN	MAN	MAN	NAG
2NNJ	90	nM	-9.604286051	0.026421431	0.028724283	-0.002302852	-18.16617333	225					
2NP9	2.7	uM	-7.590777201	0.028908864	0.028696898	0.000211966	-9.783446667	YE1					
2O4J	0.08	nM	-13.76340473	0.024058938	0.026189909	-0.002130971	-17.59323667	VD4					
2O9R	21	mM	-2.287033842	0.025295089	0.024928321	0.000366768	-9.26744	TCB					
2OBF	1.4	nM	-12.06898181	0.025085449	0.027916768	-0.002831318	-19.92772667	F83					
2OC2	3	nM	-11.6177949	0.022091644	0.022976344	-0.0008847	-13.439	RX3					
2OHV	16	nM	-10.62680085	0.021362698	0.022242785	-0.000880087	-13.42362333	NHL					
2OYL	0.5	uM	-8.589125381	0.029330575	0.02946777	-0.000137195	-10.94731667	IDC					
2P3A	11	nM	-10.84861937	0.028417947	0.030814328	-0.002396381	-18.47793667	3TL					
2P3C	24	nM	-10.38676551	0.02760546	0.030385626	-0.002780166	-19.75722	3TL					
2P8O	16	uM	-6.537409727	0.037201821	0.036487226	0.000714595	-8.108016667	BVA					
2PEL	1.37	mM	-3.903023167	0.029358119	0.029457596	-9.95E-05	-10.82166667	LAT					
2PSJ	20	nM	-10.49469987	0.019089792	0.020721539	-0.001631748	-15.92916	CEI					
2PWG	15	uM	-6.575616531	0.02855595	0.028711574	-0.000155624	-11.00874667	CTS			
2Q3C	5	uM	-7.225995006	0.032027399	0.03188335	0.000144049	-10.00983667	ASP	PHE	SER	ILE
2Q8M	94	uM	-5.489151739	0.016211465	0.015292943	0.000918522	-7.42826	AMP			
2QDT	6.5	uM	-7.070675362	0.033266309	0.032450151	0.000816158	-7.769473333	I38			
2QE4	0.28	nM	-13.02176906	0.026228513	0.028107651	-0.001879139	-16.75379667	JJ3			
2QRK	55	uM	-5.806441005	0.024562411	0.024483655	7.88E-05	-10.22733333	AMP			
2QZZ	0.8	mM	-4.221492108	0.026689844	0.027220955	-0.000531111	-12.26037	EMF			
2R5Q	2.7	nM	-11.68016833	0.029156477	0.031037051	-0.001880574	-16.75858	1UN			
2RH4	15	uM	-6.575616531	0.031882629	0.032376327	-0.000493699	-12.13566333	EMO			
2RI9	0.6	mM	-4.391799894	0.029078686	0.029337942	-0.000259256	-11.35418667	LDY			
2RKF	0.83	nM	-12.37848049	0.028558735	0.031735293	-0.003176558	-21.07852667	AB1			
2SIM	0.38	mM	-4.662200869	0.034825429	0.034633319	0.00019211	-9.849633333	DAN			
2TOH	70	uM	-5.663673067	0.023891407	0.023866728	2.47E-05	-10.40766667	HBI			
2TPL	1.25	mM	-3.957290143	0.029296945	0.029270334	2.66E-05	-10.40133333	HPP			
2UY4	21	uM	-6.376424967	0.029812211	0.029727804	8.44E-05	-10.20866667	AZM			
2V2V	85.8	uM	-5.543186998	0.017016505	0.017146161	-0.000129656	-10.92218667	V12			
2V61	0.1	uM	-9.541912625	0.028948015	0.030320297	-0.001372282	-15.06427333	C18			
2V77	8.7	uM	-6.898095019	0.023504232	0.023369539	0.000134692	-10.04102667	PAY			
2VC7	432	uM	-4.586274302	0.027480917	0.028017495	-0.000536578	-12.27859333	HT5			
2VEZ	2.6	mM	-3.52372835	0.027979128	0.0281945	-0.000215372	-11.20790667	G6P			
2VL1	45	mM	-1.835846931	0.033163798	0.03251662	0.000647178	-8.33274	GLY	GLY		
2VOT	72	nM	-9.736387033	0.023402135	0.023675809	-0.000273674	-11.40224667	NHV			
2VSL	4	nM	-11.44748711	0.028834812	0.030411271	-0.001576459	-15.74486333	MAA	LYS	PRO	PHE
2VW1	0.3	mM	-4.802143025	0.030895197	0.030737216	0.000157981	-9.963396667	DAN			
2WD7	0.007	uM	-11.11619457	0.031873155	0.034861204	-0.002988048	-20.45016	VGD			
2WK2	0.15	uM	-9.301877281	0.030729337	0.030658133	7.12E-05	-10.25266667	SN5	SN5	NGT	
2WQP	3.1	uM	-7.5089922	0.018591544	0.017975065	0.000616479	-8.43507	WQP			
2WR8	3.6	uM	-7.420469414	0.024764651	0.025186741	-0.000422091	-11.89697	SAH			
2WVZ	96	uM	-5.476688121	0.023993977	0.024185634	-0.000191657	-11.12885667	KIF			
2WW2	14	uM	-6.616460311	0.026769742	0.026767822	1.92E-06	-10.4836	SWA			
2X05	610	nM	-8.471405673	0.031519031	0.031420531	9.85E-05	-10.16166667	X05			
2X4Z	18.7	nM	-10.53448745	0.028347463	0.03028555	-0.001938087	-16.95029	X4Z			
2XB7	0.65	nM	-12.52319686	0.025064345	0.028727716	-0.003663371	-22.70123667	GUI				
2XBA	23.68	nM	-10.39471194	0.02624129	0.027973615	-0.001732325	-16.26441667	571				
2Z6J	29	nM	-10.27473424	0.031047966	0.031587345	-0.000539379	-12.28793	TUI				
2Z7H	115	nM	-9.459173555	0.023676942	0.023586959	9.00E-05	-10.19	GG3				
2ZE3	0.9	mM	-4.15176455	0.032855718	0.032582836	0.000272882	-9.580393333	AKG				
2ZQ0	0.15	uM	-9.301877281	0.029809938	0.030136254	-0.000326316	-11.57772	ACR				
3A9Y	9.6	mM	-2.750427371	0.034500375	0.034336134	0.000164241	-9.94253	CYS				
3AAQ	0.5	mM	-4.499734256	0.029162941	0.027838684	0.001324257	-6.07581	ARU				
3AID	137	nM	-9.355544667	0.02487645	0.027257252	-0.002380803	-18.42601	ARQ				
3B8I	4	uM	-7.358095989	0.031247166	0.030893848	0.000353318	-9.312273333	OXL				
3BXD	62	uM	-5.735518694	0.024955103	0.024511789	0.000443314	-9.012286667	INS				
3BXR	0.8	uM	-8.310883233	0.02846556	0.030196717	-0.001731157	-16.26052333	DRR				
3C6K	0.3	uM	-8.89153415	0.02593141	0.026952044	-0.001020634	-13.89211333	MTA				
3C88	157	nM	-9.274875859	0.026239297	0.026372729	-0.000133431	-10.93477	ARG	ARG	GLY	CYS	NH2
3C8Z	300	nM	-8.89153415	0.029057336	0.028749753	0.000307583	-9.464723333	5CA				
3CV2	37	uM	-6.041118846	0.028209777	0.027582952	0.000626825	-8.400583333	OXL				
3CV7	5.9	nM	-11.21740158	0.023470303	0.026144609	-0.002674305	-19.40435	C2U				
3D04	0.9	uM	-8.241155676	0.009589137	0.00970166	-0.000112522	-10.86507333	SAK				
3D3X	69	uM	-5.6721912	0.027449004	0.027340381	0.000108623	-10.12792333	ARG	ILE	MET	GLU	NH2
3DJE	5	uM	-7.225995006	0.014992658	0.014782359	0.000210298	-9.789006667	FSA				
3DWQ	2	mM	-3.679047994	0.028420099	0.028556623	-0.000136523	-10.94507667	NGC	GAL	NGA	POL	AZI
3E5A	5.9	nM	-11.21740158	0.017912093	0.01951993	-0.001607837	-15.84945667	VX6				
3E9K	60	uM	-5.754930269	0.022420102	0.022302023	0.000118079	-10.09640333	3XH				
3EBI	79	nM	-9.681460247	0.026146192	0.02658742	-0.000441228	-11.96076	BEY				
3EQR	0.002	uM	-11.85783024	0.022228126	0.024595579	-0.002367453	-18.38151	T74				
3F5K	0.024	mM	-6.297374383	0.024991919	0.02504709	-5.52E-05	-10.674	CE5				
3FC4	1.9	mM	-3.709413625	0.034874864	0.034592943	0.000281921	-9.550263333	EDO				
3FED	34.6	nM	-10.170212	0.022608931	0.022792657	-0.000183726	-11.10242	BIX				
3FYV	0.22	nM	-13.16453699	0.02376582	0.026714454	-0.002948634	-20.31878	XCF				
3GBE	10	uM	-6.815651875	0.025323028	0.025329634	-6.61E-06	-10.51203333	NOJ				
3GGT	3700	pM	-11.49364035	0.034274323	0.036112418	-0.001838095	-16.61698333	17				
3GGU	170	pM	-13.31717183	0.028001795	0.030075896	-0.002074101	-17.40367	17				
3GI4	0.016	nM	-14.71619198	0.029585049	0.033012124	-0.003427076	-21.91358667	K60
3GI6	0.006	nM	-15.29684289	0.030455295	0.034784533	-0.004329238	-24.92079333	D78
3GJW	0.005	uM	-11.31538613	0.029123073	0.030446529	-0.001323456	-14.90152	GJW
3H0A	0.033	uM	-10.1982409	0.019264016	0.021144516	-0.0018805	-16.75833333	D30
3H4V	0.1	uM	-9.541912625	0.029526073	0.031271163	-0.00174509	-16.30696667	DVP
3H8C	0.019	uM	-10.5250655	0.029424939	0.032505829	-0.00308089	-20.75963333	NSZ
3HB5	0.9	nM	-12.3305468	0.026841846	0.029031558	-0.002189712	-17.78904	E2B
3HIG	13	nM	-10.74972336	0.021211264	0.021710045	-0.000498781	-12.15260333	BRN
3I51	0.02	uM	-10.49469987	0.019666627	0.021566096	-0.00189947	-16.82156667	45C
3IOK	0.0002	uM	-13.22096062	0.021406172	0.02511971	-0.003713538	-22.86846	1P6
3IT1	0.2	mM	-5.042178369	0.030451659	0.0291019	0.001349759	-5.990803333	TLA
3IX9	3.9	nM	-11.46247526	0.025406291	0.026386976	-0.000980684	-13.75894667	MTX
3JDW	253	uM	-4.903015673	0.026609536	0.026151645	0.000457891	-8.963696667	ORN
3JQQ	2.9	uM	-7.548473494	0.022457668	0.021817116	0.000640552	-8.354826667	A2P
3JWT	5.3	nM	-11.28089094	0.019754983	0.022561641	-0.002806657	-19.84552333	JI5
3JYJ	1.8	uM	-7.830812545	0.030997213	0.032770574	-0.001773361	-16.40120333	JZI
3K05	51	uM	-5.851141476	0.028411252	0.026891958	0.001519294	-5.425686667	SEP	GLN	GLU	TYR	NH2
3K4Q	4.6	uM	-7.275356919	0.031423625	0.03119617	0.000227455	-9.731816667	IHS				
3K83	22	nM	-10.43827624	0.027048866	0.027618981	-0.000570115	-12.39038333	F27				
3KJQ	1.32	uM	-8.014424262	0.031512354	0.033402443	-0.00189009	-16.7903	B94				
3KR4	25	nM	-10.36259889	0.029691081	0.030196951	-0.000505869	-12.17623	BES				
3LC3	5.9	uM	-7.128010459	0.029394761	0.03036298	-0.000968218	-13.71739333	IYX				
3LMP	14	nM	-10.70585144	0.023591129	0.024976594	-0.001385465	-15.10821667	CEK				
3LPP	0.6	uM	-8.48119102	0.025995436	0.025992344	3.09E-06	-10.4797	KTL				
3LVW	2.12	mM	-3.644552801	0.02401705	0.023347891	0.000669159	-8.25947	GSH				
3LXN	4.4	nM	-11.39106349	0.020885372	0.022272354	-0.001386982	-15.11327333	MI1				
3MI3	3.56	uM	-7.427084008	0.033351535	0.032968773	0.000382761	-9.21413	LYS				
3MKN	76	uM	-5.614988113	0.032967189	0.033765968	-0.000798779	-13.15259667	DNB				
3MWE	29	mM	-2.095951994	0.029218978	0.02886949	0.000349488	-9.32504	TLA				
3MXD	1.47	nM	-12.04009803	0.034800297	0.036374241	-0.001573944	-15.73648	K53				
3NU4	1.5	nM	-12.02813803	0.020513515	0.02185108	-0.001337565	-14.94855	478				
3NU5	4.5	nM	-11.37775956	0.013071632	0.014275057	-0.001203424	-14.50141333	478				
3NYX	32	nM	-10.21645772	0.021565741	0.022886206	-0.001320466	-14.89155333	TZ1				
3OXC	0.8	nM	-12.40027436	0.028330821	0.031474417	-0.003143596	-20.96865333	ROC				
3PCF	0.9	uM	-8.241155676	0.022832597	0.024918715	-0.002086118	-17.44372667	FHB				
3STD	7.7	pM	-15.14916207	0.016831007	0.020850432	-0.004019425	-23.88808333	MQ0				
3TLH	1.5	nM	-12.02813803	0.030247772	0.032522072	-0.0022743	-18.071	INT				
3UPJ	0.56	uM	-8.5220348	0.029968941	0.031796438	-0.001827496	-16.58165333	U03				
4SGA	50	nM	-9.952255756	0.037115155	0.038888729	-0.001773574	-16.40191333	ACE	PRO	ALA	PRO	PHE
4TMN	0.068	nM	-13.85961594	0.031180471	0.033535869	-0.002355398	-18.34132667	CBZ	PPH	LEU	ALA	
4UBP	2.6	uM	-7.613119475	0.033095218	0.033118779	-2.36E-05	-10.56866667	HAE				
4UPJ	0.16	uM	-9.263670477	0.030507642	0.032508177	-0.002000535	-17.15845	U04				
5UPJ	75	nM	-9.712220412	0.027970875	0.030232113	-0.002261238	-18.02746	UIN				
6FIV	8.3	nM	-11.01535011	0.028280822	0.030280334	-0.001999511	-17.15503667	INT				
7UPJ	3.2	nM	-11.5795881	0.028251506	0.030497287	-0.00224578	-17.97593333	INU				
